# Supplementary material for: Sema7A is crucial for resolution of severe inflammation
Source: Proc Natl Acad Sci U S A. 2021 Feb 26;118(9):e2017527118. doi: 10.1073/pnas.2017527118 (PMC7936270; doi:10.1073/pnas.2017527118)
Supplement: Supplementary File [file pnas.2017527118.sd01.xlsx]

## Sheet: Tabelle1
AB	ID	PER	PA	PS	PPER
4E-BP1 (Ab-36)	Q60876	0.946732	4E-BP1 (Phospho-Thr36)	T36	0.955822
4E-BP1 (Ab-45)	Q60876	0.774615	4E-BP1 (Phospho-Thr45)	T45	0.843417
4E-BP1 (Ab-65)	Q60876	0.974315	4E-BP1 (Phospho-Ser65)	S65	0.924862
4E-BP1 (Ab-70)	Q60876	0.923482	4E-BP1 (Phospho-Thr70)	T70	0.931528
6-Phosphofructo-2-Kinase (PFKFB2) (inter)	P70265	1.25308
6-phosphofructo-2-kinase/fructose-2,6-biphosphatase 2 (PFKFB2) (Ab-483)	P70265	1.23986	6-phosphofructo-2-kinase/fructose-2,6-biphosphatase 2 (PFKFB2) (Phospho-Ser483)	S483	1.00195
AKT (Ab-308)	P31750	0.956528	AKT (Phospho-Thr308)	T308	0.808485
AKT (Ab-326)	P31750	1.01233	AKT (Phospho-Tyr326)	Y326	1.03226
AKT (Ab-473)	P31750	0.915494	AKT (Phospho-Ser473)	S473	1.02366
AKT1 (Ab-124)	P31750	0.939322	AKT1 (Phospho-Ser124)	S124	0.747761
AKT1 (Ab-246)	P31750	0.95811	AKT1 (Phospho-Ser246)	S246	0.995332
AKT1 (Ab-450)	P31750	1.23046	AKT1 (Phospho-Thr450)	T450	0.969367
AKT1 (Ab-474)	P31750	1.08903	AKT1 (Phospho-Tyr474)	Y474	1.11105
AKT1 (Ab-72)	P31750	0.978448	AKT1 (Phospho-Thr72)	T72	1.04892
AKT1S1 (Ab-246)	Q9D1F4	0.841103	AKT1S1 (Phospho-Thr246)	T246	1.00645
AKT2 (Ab-474)	Q60823	1.06058	AKT2 (Phospho-Ser474)	S474	1.02164
AMPK1 (Ab-174)	Q5EG47	1.05981	AMPK1 (Phospho-Thr174)	T174	0.829462
AMPK1/AMPK2 (Ab-485/491)	Q5EG47	0.960667	AMPK1/AMPK2 (Phospho-Ser485/491)	S485	1.42824
	Q5EG47		AMPK1/AMPK2 (Phospho-Ser485/491)	S491	1.42824
AMPK1/AMPK2 (Ab-485/491)	Q8BRK8	0.960667	AMPK1/AMPK2 (Phospho-Ser485/491)	S485	1.42824
	Q8BRK8		AMPK1/AMPK2 (Phospho-Ser485/491)	S491	1.42824
AMPKbeta1 (Ab-182)	Q9R078	0.812902	AMPKbeta1 (Phospho-Ser182)	S182	0.829829
BAD (Ab-112)	Q61337	1.05724	BAD (Phospho-Ser112)	S112	0.907261
BAD (Ab-134)	Q61337	1.5583	BAD (Phospho-Ser134)	S134	1.07068
BAD (Ab-136)	Q61337	1.02628	BAD (Phospho-Ser136)	S136	0.987785
BAD (Ab-155)	Q61337	1.06246	BAD (Phospho-Ser155)	S155	1.11103
BAD (Ab-91/128)	Q61337	1.01686	BAD (Phospho-Ser91/128)	S91	1.03618
	Q61337		BAD (Phospho-Ser91/128)	S128	1.03618
Beta actin	P60710	1.64418
CBP (inter)	P45481	0.968713
CBPN (inter)	Q9JJN5	0.796337
eIF2A (Ab-51)	Q6ZWX6	1.07508	eIF2A (Phospho-Ser51)	S51	0.901761
eIF4B (Phospho-Ser422)	Q8BGD9	1.04485
eIF4E (Ab-209)	P63073	1.01231	eIF4E (Phospho-Ser209)	S209	1.12045
eIF4G (Ab-1108)	Q6NZJ6	0.826396	eIF4G (Phospho-Ser1108)	S1108	0.969193
ERK1/2 (N-term)	Q63844	0.964428
ERK1/2 (N-term)	P63085	0.964428
ERK1-p44/42 MAP Kinase (Ab-202)	Q63844	0.998288	ERK1-p44/42 MAP Kinase (Phospho-Thr202)	T202	1.13008
ERK1-p44/42 MAP Kinase (Ab-204)	Q63844	0.976418	ERK1-p44/42 MAP Kinase (Phospho-Tyr204)	Y204	0.995041
ERK1-p44/42 MAP Kinase (Ab-202)	P63085	0.998288	ERK1-p44/42 MAP Kinase (Phospho-Thr202)	T202	1.13008
ERK1-p44/42 MAP Kinase (Ab-204)	P63085	0.976418	ERK1-p44/42 MAP Kinase (Phospho-Tyr204)	Y204	0.995041
ERK3 (Ab-189)	Q61532	0.785358	ERK3 (Phospho-Ser189)	S189	1.04052
ERK8 (Phospho-Thr175/Tyr177)	Q80Y86		ERK8 (Phospho-Thr175/Tyr177)	T175	0.868051
	Q80Y86		ERK8 (Phospho-Thr175/Tyr177)	Y177	0.868051
GAPDH	P16858	0.88801
GSK3α (Ab-21)	Q2NL51	1.0831	GSK3α (Phospho-Ser21)	S21	1.03286
GSK3α-β (Ab-216/279)	Q2NL51	1.04574	GSK3α-β (Phospho-Tyr216/279)	Y216	1.03782
	Q2NL51		GSK3α-β (Phospho-Tyr216/279)	Y279	1.03782
GSK3β (Ab-9)	Q9WV60	0.992326	GSK3β (Phospho-Ser9)	S9	1.06311
IR (Phospho-Tyr1355)	P15208		IR (Phospho-Tyr1355)	Y1355	1.0692
IR (Phospho-Tyr1361)	P15208		IR (Phospho-Tyr1361)	Y1361	1.19328
LRP11 (inter)	Q8CB67	1.0088
LRP3 (inter)	E9Q1T6	1.11845
LRP3 (inter)	E9Q711	1.11845
Mnk1 (Ab-385)	O08605	0.843642	Mnk1 (Phospho-Thr385)	T385	1.13668
mTOR (Ab-2446)	Q9JLN9	0.808942	mTOR (Phospho-Thr2446)	T2446	0.982874
mTOR (Ab-2448)	Q9JLN9	0.909129	mTOR (Phospho-Ser2448)	S2448	1.0379
mTOR (Ab-2481)	Q9JLN9	1.03647	mTOR (Phospho-Ser2481)	S2481	1.00477
P70S6K (Ab-229)	Q8BSK8	0.941976	P70S6K (Phospho-Thr229)	T229	0.975744
P70S6K (Ab-371)	Q8BSK8	0.977878	P70S6K (Phospho-Ser371)	S371	1.00055
P70S6K (Ab-411)	Q8BSK8	0.80627	P70S6K (Phospho-Ser411)	S411	0.827405
P70S6K (Ab-418)	Q8BSK8	1.08757	P70S6K (Phospho-Ser418)	S418	1.35584
P70S6K (Ab-421)	Q8BSK8	1.09953	P70S6K (Phospho-Thr421)	T421	1.07422
P70S6K (Ab-424)	Q8BSK8	1.04151	P70S6K (Phospho-Ser424)	S424	1.03376
P70S6K (Ab-427)	Q8BSK8	0.808911
P70S6K (Phospho-Thr389)	Q8BSK8		P70S6K (Phospho-Thr389)	T389	1.04194
P70S6K beta (Ab-423)	Q9Z1M4	1.08969	P70S6K beta (Phospho-Ser423)	S423	1.07278
P90RSK (Ab-359/363)	P18653	0.970655	P90RSK (Phospho-Thr359/Ser363)	T359	0.897455
		0.970655	P90RSK (Phospho-Thr359/Ser363)	S363	0.897455
P90RSK (Ab-380)	P18653	0.927265	P90RSK (Phospho-Ser380)	S380	1.0336
P90RSK (Ab-573)	P18653	1.03358	P90RSK (Phospho-Thr573)	T573	1.06256
PDK1 (Ab-241)	Q9Z2A0	0.998754	PDK1 (Phospho-Ser241)	S241	1.13585
PI3-kinase p85-alpha (Phospho-Tyr607)	P26450		PI3-kinase p85-alpha (Phospho-Tyr607)	Y607	0.992078
PI3-kinase p85-subunit alpha/gamma (Ab-467/199)	P26450	1.19699	PI3-kinase p85-subunit alpha/gamma (Phospho-Tyr467/Tyr199)	Y467	0.933715
			PI3-kinase p85-subunit alpha/gamma (Phospho-Tyr467/Tyr199)	Y199	0.933715
PI3-kinase p85-subunit alpha/gamma (Ab-467/199)	Q64143	1.19699	PI3-kinase p85-subunit alpha/gamma (Phospho-Tyr467/Tyr199)	Y467	0.933715
			PI3-kinase p85-subunit alpha/gamma (Phospho-Tyr467/Tyr199)	Y199	0.933715
PIP5K (inter)	Q9Z1T6	1.17644
	Q9Z1T6		PIP5K (Phospho-Ser307)	S307	1.23349
PKC alpha (Ab-657)	P20444	1.12557	PKC alpha (Phospho-Tyr657)	Y657	0.966861
PKC alpha/beta II (Ab-638)	P20444	0.983181	PKC alpha/beta II (Phospho-Thr638)	T638	1.08729
PLK1 (Ab-210)	Q07832	1.12464
PP2A-alpha (Ab-307)	P63330	0.84539	PP2A-alpha (Phospho-Tyr307)	Y307	0.958235
PPAR-beta (Ab-1457)	Q925J9	0.885909	PPAR-beta (Phospho-Thr1457)	T1457	1.03807
PPAR-gamma (Ab-112)	P37238	2.74694	PPAR-gamma (Phospho-Ser112)	S112	0.85601
PTEN (Ab-370)	O08586	1.0007	PTEN (Phospho-Ser370)	S370	0.920758
PTEN (Ab-380)	O08586	1.1882	PTEN (Phospho-Ser380)	S380	0.6787
PTEN (Ab-380/382/383)	O08586	1.03373	PTEN (Phospho-Ser380/Thr382/Thr383)	S380	0.727911
			PTEN (Phospho-Ser380/Thr382/Thr383)	T382	0.727911
			PTEN (Phospho-Ser380/Thr382/Thr383)	T383	0.727911
Rho/Rac guanine nucleotide exchange factor 2 (Ab-885)	Q60875	0.815819	Rho/Rac guanine nucleotide exchange factor 2 (Phospho-Ser885)	S885	0.965787
RhoA (Ab-188)	Q9QUI0	0.91411
RSK1/2/3/4 (Ab-221/227/218/232)	P18653	1.1377	RSK1/2/3/4 (Phospho-Ser221/227/218/232)	S221	0.997731
RSK1/2/3/4 (Ab-221/227/218/232)			RSK1/2/3/4 (Phospho-Ser221/227/218/232)	S227	0.997731
RSK1/2/3/4 (Ab-221/227/218/232)			RSK1/2/3/4 (Phospho-Ser221/227/218/232)	S218	0.997731
RSK1/2/3/4 (Ab-221/227/218/232)			RSK1/2/3/4 (Phospho-Ser221/227/218/232)	S232	0.997731
RSK1/2/3/4 (Ab-221/227/218/232)	P18654	1.1377	RSK1/2/3/4 (Phospho-Ser221/227/218/232)	S221	0.997731
RSK1/2/3/4 (Ab-221/227/218/232)			RSK1/2/3/4 (Phospho-Ser221/227/218/232)	S227	0.997731
RSK1/2/3/4 (Ab-221/227/218/232)			RSK1/2/3/4 (Phospho-Ser221/227/218/232)	S218	0.997731
RSK1/2/3/4 (Ab-221/227/218/232)			RSK1/2/3/4 (Phospho-Ser221/227/218/232)	S232	0.997731
RSK1/2/3/4 (Ab-221/227/218/232)	Q9WUT3	1.1377	RSK1/2/3/4 (Phospho-Ser221/227/218/232)	S221	0.997731
RSK1/2/3/4 (Ab-221/227/218/232)			RSK1/2/3/4 (Phospho-Ser221/227/218/232)	S227	0.997731
RSK1/2/3/4 (Ab-221/227/218/232)			RSK1/2/3/4 (Phospho-Ser221/227/218/232)	S218	0.997731
RSK1/2/3/4 (Ab-221/227/218/232)			RSK1/2/3/4 (Phospho-Ser221/227/218/232)	S232	0.997731
RSK1/2/3/4 (Ab-221/227/218/232)	Q7TPS0	1.1377	RSK1/2/3/4 (Phospho-Ser221/227/218/232)	S221	0.997731
RSK1/2/3/4 (Ab-221/227/218/232)			RSK1/2/3/4 (Phospho-Ser221/227/218/232)	S227	0.997731
RSK1/2/3/4 (Ab-221/227/218/232)			RSK1/2/3/4 (Phospho-Ser221/227/218/232)	S218	0.997731
RSK1/2/3/4 (Ab-221/227/218/232)			RSK1/2/3/4 (Phospho-Ser221/227/218/232)	S232	0.997731
Tuberin (Ab-981)	Q61037	1.037
Tuberin/TSC2 (Ab-1462)	Q61037	0.938875	Tuberin/TSC2 (Phospho-Thr1462)	T1462	0.977031
Tuberin/TSC2 (Ab-939)	Q61037	1.07097	Tuberin/TSC2 (Phospho-Ser939)	S939	1.01279
